# Supplementary material for: Predicting Polymers’ Glass Transition Temperature by a Chemical Language Processing Model
Source: Polymers (Basel). 2021 Jun 7;13(11):1898. doi: 10.3390/polym13111898 (PMC8201381; doi:10.3390/polym13111898)
Supplement: Supplementary file 1 [file polymers-13-01898-s001.zip]

Archive with 1 entries (1 files):
- polymers-1138769-supplementary.pdf
